# Supplementary material for: Clinical, Immunological and Pathological Characteristics of Ischemic Dermatopathy in Dogs with Leishmaniosis
Source: Pathogens. 2025 Mar 3;14(3):246. doi: 10.3390/pathogens14030246 (PMC11944567; doi:10.3390/pathogens14030246)
Supplement: Supplementary file 1 [file pathogens-14-00246-s001.zip]

Archive with 1 entries (1 files):
- pathogens-3483604-supplementary.pdf
